# Supplementary material for: m6A eraser ALKBH5 mitigates the apoptosis of cardiomyocytes in ischemia reperfusion injury through m6A/SIRT1 axis
Source: PeerJ. 2023 May 11;11:e15269. doi: 10.7717/peerj.15269 (PMC10183170; doi:10.7717/peerj.15269)
Supplement: Supplemental Information 3 [file peerj-11-15269-s003.zip]

Archive with 7 entries (6 files):
- blots images/Fig 1 - 1 .Tif
- blots images/Fig 1 - 2.Tif
- blots images/Fig 1 - 3.Tif
- blots images/Fig 1 - 4.Tif
- blots images/Fig 2-2  .jpg
- blots images/Fig 2.TIF
- blots images/
