# Supplementary material for: m6A eraser ALKBH5 mitigates the apoptosis of cardiomyocytes in ischemia reperfusion injury through m6A/SIRT1 axis
Source: PeerJ. 2023 May 11;11:e15269. doi: 10.7717/peerj.15269 (PMC10183170; doi:10.7717/peerj.15269)
Supplement: Supplemental Information 4 [file peerj-11-15269-s004.zip]

Archive with 9 entries (8 files):
- Raw data/
- Raw data/Fig 1  WB .xlsx
- Raw data/Fig 1 m6A.xlsx
- Raw data/Fig 2  LDH  .xlsx
- Raw data/Fig 2 ROS.xlsx
- Raw data/Fig 4  PCR .xlsx
- Raw data/Fig 4  ROS  .xlsx
- Raw data/Figure 2G-2.xlsx
- Raw data/Figure 3E.xlsx
