# Supplementary material for: m6A eraser ALKBH5 mitigates the apoptosis of cardiomyocytes in ischemia reperfusion injury through m6A/SIRT1 axis
Source: PeerJ. 2023 May 11;11:e15269. doi: 10.7717/peerj.15269 (PMC10183170; doi:10.7717/peerj.15269)
Supplement: Supplemental Information 4 [file peerj-11-15269-s004.zip › Raw data/Fig 1 WB .xlsx]

## Sheet: Sheet1
Tissue
Name	Gray value
ALKBH5	IntDen	Repeat 1	Repeat 2	Relative expression	Relative expression	Relative expression
Sham	1567630	1636418	1582079	1.06499	1.03757	1.08435	1.0623
I/R	918441	924174	889350	0.600784	0.618261	0.600851	0.606632
GAPDH
Sham	1471961	1577171	1459014
I/R	1528737	1494795	1480150
Cell
Name	Gray value
ALKBH5	IntDen	Repeat 1	Repeat 2	Relative expression	Relative expression	Relative expression
Sham	1047645	1028753	957281	0.813739	0.797126	0.750442	0.787102
I/R	338211	304874	327641	0.263076	0.237511	0.254428	0.251672
GAPDH
Sham	1287446	1290578	1275623
I/R	1285600	1283622	1287756
