# Supplementary material for: m6A eraser ALKBH5 mitigates the apoptosis of cardiomyocytes in ischemia reperfusion injury through m6A/SIRT1 axis
Source: PeerJ. 2023 May 11;11:e15269. doi: 10.7717/peerj.15269 (PMC10183170; doi:10.7717/peerj.15269)
Supplement: Supplemental Information 4 [file peerj-11-15269-s004.zip › Raw data/Fig 1 m6A.xlsx]

## Sheet: Sheet1
Sham group	I/R group
0.483	0.196
0.175	0.184
0.362	0.242
0.32	0.046
0.492	0.153
0.3787	0.126
0.4814	0.045
0.2707	0.174
0.386	0.162
0.293	0.154
