# Supplementary material for: m6A eraser ALKBH5 mitigates the apoptosis of cardiomyocytes in ischemia reperfusion injury through m6A/SIRT1 axis
Source: PeerJ. 2023 May 11;11:e15269. doi: 10.7717/peerj.15269 (PMC10183170; doi:10.7717/peerj.15269)
Supplement: Supplemental Information 4 [file peerj-11-15269-s004.zip › Raw data/Fig 2 LDH .xlsx]

## Sheet: Sheet1
LDH activity
control	99.41	90.52	96.421	95.4503
pcDNA3.1-NC	249	231	256	245.333
pcDNA3.1-ALKBH5	156	138	149	147.667
CK activity
control	100.45	126	115	113.817
pcDNA3.1-NC	346	311	326	327.667
pcDNA3.1-ALKBH5	210	195	205	203.333
