# Supplementary material for: m6A eraser ALKBH5 mitigates the apoptosis of cardiomyocytes in ischemia reperfusion injury through m6A/SIRT1 axis
Source: PeerJ. 2023 May 11;11:e15269. doi: 10.7717/peerj.15269 (PMC10183170; doi:10.7717/peerj.15269)
Supplement: Supplemental Information 4 [file peerj-11-15269-s004.zip › Raw data/Fig 2 ROS.xlsx]

## Sheet: Sheet1
SOD
control	150	147	135	144
pcDNA3.1-NC	74	69	61	68
pcDNA3.1-ALKBH5	103	110	106	106.333
MDA
control	2	1.89	1.92	1.93667
pcDNA3.1-NC	4.67	5.11	5.64	5.14
pcDNA3.1-ALKBH5	2.71	2.68	2.95	2.78
GSH-px
control	168	174	173	171.667
pcDNA3.1-NC	91	86	88	88.3333
pcDNA3.1-ALKBH5	123	131	136	130
