# Supplementary material for: m6A eraser ALKBH5 mitigates the apoptosis of cardiomyocytes in ischemia reperfusion injury through m6A/SIRT1 axis
Source: PeerJ. 2023 May 11;11:e15269. doi: 10.7717/peerj.15269 (PMC10183170; doi:10.7717/peerj.15269)
Supplement: Supplemental Information 4 [file peerj-11-15269-s004.zip › Raw data/Fig 4 ROS .xlsx]

## Sheet: Sheet1
SOD
si-NC	90	92.2	91.14	91.1133
si-SIRT1	55	60	62.8	59.2667
pcDNA3.1-NC	98	101	92	97
pcDNA3.1-SIRT1	160	155	156	157
MDA
si-NC	4.31	4.28	3.95	4.18
si-SIRT1	6.24	5.99	6.16	6.13
pcDNA3.1-NC	3.28	3.15	3.2	3.21
pcDNA3.1-SIRT1	2.13	2.52	2.06	2.23667
GSH-px
si-NC	109	109	106	108
si-SIRT1	63	63	60	62
pcDNA3.1-NC	106	102	98	102
pcDNA3.1-SIRT1	186	180	181	182.333
