# Supplementary material for: m6A eraser ALKBH5 mitigates the apoptosis of cardiomyocytes in ischemia reperfusion injury through m6A/SIRT1 axis
Source: PeerJ. 2023 May 11;11:e15269. doi: 10.7717/peerj.15269 (PMC10183170; doi:10.7717/peerj.15269)
Supplement: Supplemental Information 4 [file peerj-11-15269-s004.zip › Raw data/Figure 2G-2.xlsx]

## Sheet: Sheet1
Apoptosis rate(%)
	miR-NC	miR-21 mimic
H/R	14.3	8.74
H/R+HBSP	7.22	4.66
